# Supplementary material for: Secular Trends of Mortality and Years of Life Lost Due to Chronic Obstructive Pulmonary Disease in Wuhan, China from 2010 to 2019: Age-Period-Cohort Analysis
Source: Int J Environ Res Public Health. 2022 Aug 27;19(17):10685. doi: 10.3390/ijerph191710685 (PMC9518558; doi:10.3390/ijerph191710685)
Supplement: Supplementary file 1 [file ijerph-19-10685-s001.zip]

Archive with 1 entries (1 files):
- ijerph-1890692-supplementary.pdf
